# Supplementary material for: Cytotoxicity against A549 Human Lung Cancer Cell Line via the Mitochondrial Membrane Potential and Nuclear Condensation Effects of Nepeta paulsenii Briq., a Perennial Herb
Source: Molecules. 2023 Mar 20;28(6):2812. doi: 10.3390/molecules28062812 (PMC10054104; doi:10.3390/molecules28062812)
Supplement: Supplementary file 1 [file molecules-28-02812-s001.zip]

Archive with 1 entries (1 files):
- molecules-2109658-supplementary.pdf
